# Supplementary material for: Introducing Lu-1, a Novel Lactobacillus jensenii Phage Abundant in the Urogenital Tract
Source: PLoS One. 2020 Jun 11;15(6):e0234159. doi: 10.1371/journal.pone.0234159 (PMC7289420; doi:10.1371/journal.pone.0234159)
Supplement: S1 Table — (XLSX) [file pone.0234159.s001.xlsx]

## Sheet: ST1
Strain	Prophage Completeness	Most Similar Phage (# gene homologies)
UMB0034	Intact	Lactobacillus Lv-1 (37)
UMB0037	Incomplete	Lactobacillus PLE2 (7)
	Intact	Lactobacillus Lv-1 (8)
	Incomplete	Lactobacillus Lv-1 (18)
	Incomplete	Lactobacillus Lv-1 (17)
UMB0055	Intact	Lactobacillus Lv-1 (36)
UMB0732	Intact	Lactobacillus Lv-1 (26)
UMB1165	Intact	Lactobacillus Lv-1 (8)
	Incomplete	Lactobacillus PLE2 (7)
	Intact	Lactobacillus Lv-1 (37)
	Questionable	Lactobacillus LfeSau (8)
	Incomplete	Lactobacillus Lv-1 (6)
UMB1303	Intact	Lactobacillus Lv-1 (10)
	Intact	Lactobacillus Lv-1 (32)
UMB1307	Intact	Lactobacillus Lv-1 (10)
	Intact	Lactobacillus Lv-1 (37)
UMB1355	Intact	Lactobacillus Lv-1 (41)
UMB7846	Questionable	Lactobacillus LfeSau (7)
UMB8354	Incomplete	Bacillus vB_BanS_Tsamsa (1)
UMB8489	Questionable	Lactobacillus Lj928 (9)
	Incomplete	Lactobacillus jlb1 (6)
