# Supplementary material for: Introducing Lu-1, a Novel Lactobacillus jensenii Phage Abundant in the Urogenital Tract
Source: PLoS One. 2020 Jun 11;15(6):e0234159. doi: 10.1371/journal.pone.0234159 (PMC7289420; doi:10.1371/journal.pone.0234159)
Supplement: S2 Table — (XLSX) [file pone.0234159.s002.xlsx]

## Sheet: 37_2
start	stop	strand	function	PGAP hit description
1	372	+	hypothetical protein	phage endonuclease
588	1043	+	hypothetical protein	phage terminase, small subunit
1048	2763	+	Phage terminase, large subunit	phage terminase, large subunit
2801	2920	+	hypothetical protein	hypothetical protein
2938	4272	+	Phage portal protein	phage portal protein
4247	4768	+	hypothetical protein	HK97 family phage prohead protease
4768	5904	+	Phage capsid protein	major head protein
6026	6148	+	hypothetical protein	uncharacterized protein
6148	6561	+	FIG00753771: hypothetical protein	DNA packaging protein
6533	6778	+	FIG00744104: hypothetical protein	O-acetyl-ADP-ribose deacetylase
6778	7179	+	Phage protein	iron complex outermembrane receptor protein
7179	7604	+	FIG00742915: hypothetical protein	hypothetical protein
7608	8237	+	hypothetical protein	phage major tail protein
8364	8699	+	FIG00749143: hypothetical protein	hypothetical protein
8753	8938	+	FIG00750726: hypothetical protein	hypothetical protein
8951	13387	+	hypothetical protein	phage tail tape measure protein
13387	14145	+	Phage-related protein	phage tail protein
14139	17093	+	hypothetical protein	phage minor structural protein, N- region
17283	20294	+	hypothetical protein	hypothetical protein
20305	20718	+	FIG00744022: hypothetical protein	hypothetical protein
20718	20885	+	FIG00743502: hypothetical protein	hypothetical protein
20872	21261	+	hypothetical protein	hypothetical protein
21276	21476	+	FIG00749344: hypothetical protein	hypothetical protein
21473	21634	+	hypothetical protein	hypothetical protein
21618	22040	+	Phage protein	hypothetical protein
22050	23165	+	lyzozyme M1, 1,4-beta-N-acetylmuramidase	lyzozyme
23801	24769	+	Phage portal	phage portal protein
24812	25027	+	Phage portal protein	phage portal protein
25014	26531	+	hypothetical protein	minor capsid protein
26524	26742	+	hypothetical protein	hypothetical protein
26879	27202	+	FIG01289464: hypothetical protein	hypothetical protein
27340	28131	+	Iron-sulfur cluster assembly ATPase protein SufC	Fe-S cluster assembly ATPase SufC

## Sheet: 1165_1
start	stop	strand	function	PGAP hit description
1116	1	-	lyzozyme M1, 1,4-beta-N-acetylmuramidase	glycosyl hydrolase family 25
1548	1126	-	Phage protein	phage holin
1693	1532	-	hypothetical protein	hypothetical protein
1890	1690	-	FIG00749344: hypothetical protein	hypothetical protein
2294	1905	-	hypothetical protein	hypothetical protein
2448	2281	-	FIG00743502: hypothetical protein	tail length tape measure protein
2861	2448	-	FIG00744022: hypothetical protein	hypothetical protein
5883	2872	-	hypothetical protein	hypothetical protein
9027	6073	-	hypothetical protein	hypothetical protein
9779	9021	-	Phage-related protein	hypothetical protein
14215	9779	-	hypothetical protein	phage tail tape measure protein
14413	14228	-	FIG00750726: hypothetical protein	hypothetical protein
14802	14467	-	FIG00749143: hypothetical protein	hypothetical protein
15558	14929	-	hypothetical protein	major tail protein
15987	15562	-	FIG00742915: hypothetical protein	hypothetical protein
16388	15987	-	Phage protein	hypothetical protein
16633	16388	-	FIG00744104: hypothetical protein	hypothetical protein
17018	16605	-	FIG00753771: hypothetical protein	DNA-packaging protein
17140	17018	-	hypothetical protein	hypothetical protein
18398	17262	-	Phage capsid protein	phage major capsid protein
18919	18398	-	hypothetical protein	phage prohead protease
20228	18894	-	Phage portal protein	phage portal protein
20365	20246	-	hypothetical protein	hypothetical protein
22118	20403	-	Phage terminase, large subunit	phage terminase, large subunit
22578	22123	-	hypothetical protein	phage terminase, small subunit
23054	22794	-	hypothetical protein	hypothetical protein

## Sheet: 1165_5
start	stop	strand	function	PGAP hit description
382	2	-	hypothetical protein	small terminase subunit
1516	446	-	hypothetical protein	hypothetical protein
2136	1513	-	hypothetical protein	hypothetical protein
3172	2699	-	hypothetical protein	ArpU family phage transcriptional regulator
3353	3189	-	hypothetical protein	chemotaxis protein
3706	3362	-	hypothetical protein	hypothetical protein
3879	3697	-	hypothetical protein	hypothetical protein
4291	3905	-	hypothetical protein	hypothetical protein
4916	4284	-	hypothetical protein	hypothetical protein
5326	4919	-	hypothetical protein	RusA family crossover junction endodeoxyribonuclease
6191	5304	-	hypothetical protein	hypothetical protein
6653	6201	-	Single-stranded DNA-binding protein	single-stranded DNA-binding protein
7288	6650	-	hypothetical protein	hypothetical protein
8008	7304	-	Phage-associated recombinase	Erf family protein
8500	8018	-	hypothetical protein	hypothetical protein
8680	8531	-	hypothetical protein	Cu+-exporting ATPase
9006	8677	-	Phage protein	DUF771 domain-containing protein
9230	9009	-	hypothetical protein	soluble inorganic pyrophosphatase 4
9298	9792	+	hypothetical protein	hypothetical protein
10657	9884	-	Phage antirepressor protein	putative antirepressor protein
10909	10688	-	hypothetical protein	hypothetical protein
11044	11352	+	hypothetical protein	toxin-antitoxin system, antitoxin component
11385	11801	+	hypothetical protein	putative toxin-antitoxin system, toxin component
12271	12645	+	hypothetical protein	hypothetical protein
12843	12721	-	Prophage ps3 protein 01	hypothetical protein
13310	12846	-	Possible prophage ps3 protein01-like protein	putative phage-associated protein
13371	14522	+	hypothetical protein	site-specific integrase
15032	14793	-	FIG00751429: hypothetical protein	hypothetical protein
16471	15116	-	Uncharacterized MFS-type transporter	multi-drug-type oermease
17924	16587	-	Glucose-6-phosphate isomerase (EC 5.3.1.9)	glucose-6-phosphate isomerase
18618	17995	-	Teicoplanin resistance protein vanZ	VanZ-like protein
18749	20947	+	Lipoteichoic acid synthase LtaS Type IIb	LTA synthase family protein
22264	20999	-	probably carbamoylphosphate synthase large subunit, evidenced by COGnitor	hypothetical protein
22924	22448	-	hypothetical protein	hypothetical protein

## Sheet: 1303_1
start	stop	strand	function	PGAP hit description
1116	1	-	lyzozyme M1, 1,4-beta-N-acetylmuramidase	glycosyl hydrolase family 25
1548	1126	-	Phage protein	phage holin
1696	1532	-	hypothetical protein	hypothetical protein
1985	1689	-	hypothetical protein	hypothetical protein
2341	2000	-	hypothetical protein	hypothetical protein
2567	2394	-	hypothetical protein	hypothetical protein
3061	2579	-	hypothetical protein	hypothetical protein
5722	3110	-	hypothetical protein	hypothetical protein
5916	5701	-	hypothetical protein	polymerase
7709	5916	-	hypothetical protein	phage minor structural protein
8518	7706	-	Phage capsid and scaffold	phage tail protein
11998	8522	-	Phage tape measure	phage tail tape measure protein
12336	12001	-	FIG00743035: hypothetical protein	hypothetical protein
12764	12435	-	FIG00743122: hypothetical protein	putative tapemeasure chaperone protein
13401	12823	-	FIG00743441: hypothetical protein	major tail protein
13795	13415	-	FIG00746162: hypothetical protein	hypothetical protein
14184	13792	-	phage protein HK97	hypothetical protein
14512	14174	-	FIG00744920: hypothetical protein	hypothetical protein
14870	14502	-	Lj928 prophage protein	hypothetical protein
15897	15016	-	Lactobacillus delbrueckii phage mv4 main capsid protein Gp34 homolog lin2390	putative major capsid protein
16486	15911	-	hypothetical protein	DUF4355 domain-containing protein
16828	16622	-	hypothetical protein	hypothetical protein
18362	16821	-	Phage Mu protein F like protein	phage head morphogenesis protein
19788	18343	-	Phage portal	phage portal protein
20941	19790	-	Phage terminase, large subunit	PBSX family phage terminase large subunit
21473	20955	-	hypothetical protein	small terminase subunit
22028	21516	-	hypothetical protein	hypothetical protein
22215	22012	-	hypothetical protein	hypothetical protein
22444	22289	-	hypothetical protein	toxin-antitoxin system, antitoxin component
22883	22755	-	hypothetical protein	hypothetical protein
23436	22963	-	hypothetical protein	ArpU family phage transcriptional regulator
23617	23453	-	hypothetical protein	chemotaxis protein
23971	23627	-	hypothetical protein	hypothetical protein
24374	23985	-	hypothetical protein	hypothetical protein
24996	24367	-	hypothetical protein	hypothetical protein
25406	24999	-	hypothetical protein	RusA family crossover junction endodeoxyribonuclease
26271	25384	-	hypothetical protein	hypothetical protein
26733	26281	-	Single-stranded DNA-binding protein	single-stranded DNA-binding protein
27368	26730	-	hypothetical protein	hypothetical protein
28085	27384	-	Phage-associated recombinase	Erf family protein
28571	28095	-	hypothetical protein	hypothetical protein
28749	28603	-	hypothetical protein	Cu+-exporting ATPase
29075	28746	-	Phage protein	DUF771 domain-containing protein
29482	29078	-	hypothetical protein	hypothetical protein
30237	29479	-	Phage antirepressor protein	phage antirepressor
30480	30268	-	hypothetical protein	putative transcriptional regulator
30646	30954	+	hypothetical protein	transcriptional regulator
30974	31276	+	hypothetical protein	transcriptional regulator
31309	31725	+	hypothetical protein	putative toxin-antitoxin system, toxin component
31737	32327	+	hypothetical protein	cI-like repressor
32964	32821	-	Prophage ps3 protein 01	hypothetical protein
33218	34369	+	hypothetical protein	site-specific integrase
34879	34640	-	FIG00751429: hypothetical protein	hypothetical protein
36318	34963	-	Uncharacterized MFS-type transporter	multi-drug-type permease

## Sheet: 1307_1
start	stop	strand	function	PGAP hit description
1	1356	+	Uncharacterized MFS-type transporter	multi-drug-type permease
1440	1679	+	FIG00751429: hypothetical protein	hypothetical protein
3101	1950	-	hypothetical protein	site-specific integrase
3355	3498	+	Prophage ps3 protein 01	hypothetical protein
4582	3992	-	hypothetical protein	cI-like repressor
5010	4594	-	hypothetical protein	putative toxin-antitoxin system, toxin component
5345	5043	-	hypothetical protein	transcriptional regulator
5673	5365	-	hypothetical protein	transcriptional regulator
5839	6051	+	hypothetical protein	putative transcriptional regulator
6082	6840	+	Phage antirepressor protein	phage antirepressor
6837	7241	+	hypothetical protein	hypothetical protein
7244	7573	+	Phage protein	DUF771 domain-containing protein
7570	7716	+	hypothetical protein	Cu+-exporting ATPase
7748	8224	+	hypothetical protein	hypothetical protein
8234	8935	+	Phage-associated recombinase	Erf family protein
8951	9589	+	hypothetical protein	hypothetical protein
9586	10038	+	Single-stranded DNA-binding protein	single-stranded DNA-binding protein
10048	10935	+	hypothetical protein	hypothetical protein
10913	11320	+	hypothetical protein	RusA family crossover junction endodeoxyribonuclease
11323	11952	+	hypothetical protein	hypothetical protein
11945	12334	+	hypothetical protein	hypothetical protein
12348	12692	+	hypothetical protein	hypothetical protein
12702	12866	+	hypothetical protein	chemotaxis protein
12883	13356	+	hypothetical protein	ArpU family phage transcriptional regulator
13436	13564	+	hypothetical protein	hypothetical protein
13875	14030	+	hypothetical protein	toxin-antitoxin system, antitoxin component
14104	14307	+	hypothetical protein	hypothetical protein
14291	14803	+	hypothetical protein	hypothetical protein
14846	15364	+	hypothetical protein	small terminase subunit
15378	16529	+	Phage terminase, large subunit	phage terminase large subunit
16531	17976	+	Phage portal	phage portal protein
17957	19498	+	Phage Mu protein F like protein	phage head morphogenesis protein
19491	19697	+	hypothetical protein	hypothetical protein
19833	20408	+	hypothetical protein	hypothetical protein
20422	21303	+	Lactobacillus delbrueckii phage mv4 main capsid protein Gp34 homolog lin2390	putative phage major capsid protein
21449	21817	+	Lj928 prophage protein	hypothetical protein
21807	22145	+	FIG00744920: hypothetical protein	hypothetical protein
22135	22527	+	phage protein HK97	hypothetical protein
22524	22904	+	FIG00746162: hypothetical protein	hypothetical protein
22918	23496	+	FIG00743441: hypothetical protein	major tail protein
23555	23884	+	FIG00743122: hypothetical protein	putative tapemeasure chaperone protein
23983	24318	+	FIG00743035: hypothetical protein	hypothetical protein
24321	27797	+	Phage tape measure	phage tail tape measure protein
27801	28613	+	Phage capsid and scaffold	phage tail protein
28610	30403	+	hypothetical protein	hypothetical protein
30403	30618	+	hypothetical protein	hypothetical protein
30597	33209	+	hypothetical protein	hypothetical protein
33258	33740	+	hypothetical protein	hypothetical protein
33752	33925	+	hypothetical protein	hypothetical protein
33978	34319	+	hypothetical protein	hypothetical protein
34334	34630	+	hypothetical protein	hypothetical protein
34623	34787	+	hypothetical protein	hypothetical protein
34771	35193	+	Phage protein	phage holin
35203	36318	+	lyzozyme M1, 1,4-beta-N-acetylmuramidase	glycosyl hydrolase family 25
