# Supplementary material for: Introducing Lu-1, a Novel Lactobacillus jensenii Phage Abundant in the Urogenital Tract
Source: PLoS One. 2020 Jun 11;15(6):e0234159. doi: 10.1371/journal.pone.0234159 (PMC7289420; doi:10.1371/journal.pone.0234159)
Supplement: S3 Table — (XLSX) [file pone.0234159.s003.xlsx]

## Sheet: ST3
Lv-1
SRA Record	Avg Coverage	Max Coverage	% genome covered	Sample Source
SRR2090130	0.690425	18	43.9179	marine sediment; USA: Gulf of Mexico
SRR1662223	0.681204	18	44.072	marine sediment; USA: Gulf of Mexico
ERR187434	0.737504	27	44.2672	Buffalo rumen
ERR187444	0.682077	20	45.2895	microbial mat; India: Tapovan-Visnugad area
SRR5327052	1.0986	106	46.2809	Buffalo rumen
SRR5327044	1.1998	116	46.5249	soil metagenome; Canada: Axel Heiberg Island, Nunavut
SRR2090129	0.697873	16	46.5454	marine sediment; USA: Gulf of Mexico
SRR5327054	1.11188	92	46.9461	soil metagenome; Canada: Axel Heiberg Island, Nunavut
SRR5327055	1.11188	87	47.0334	soil metagenome; Canada: Axel Heiberg Island, Nunavut
SRR2090132	0.727205	16	47.054	marine sediment; USA: Gulf of Mexico
SRR5327053	1.11188	89	47.3494	soil metagenome; Canada: Axel Heiberg Island, Nunavut
ERR187442	0.732856	14	47.9915	buffalo rumen
SRR2090126	0.734063	16	48.4949	marine sediment; USA: Gulf of Mexico
SRR2090128	0.753069	14	48.7055	marine sediment; USA: Gulf of Mexico
SRR2090131	0.763215	14	48.8108	marine sediment; USA: Gulf of Mexico
SRR5327031	1.25972	123	49.1498	soil metagenome; Canada: Axel Heiberg Island, Nunavut
Lu-1
SRA Record	Avg Coverage	Max Coverage	% genome covered	Sample Source
SRR2090130	0.658534	15	42.9087	marine sediment; USA: Gulf of Mexico
ERR187434	0.701114	29	43.0354	Buffalo rumen
SRR1662223	0.657242	13	43.2304	marine sediment; USA: Gulf of Mexico
ERR187444	0.652343	11	44.0737	microbial mat; India: Tapovan-Visnugad area
SRR5327052	1.08002	107	45.0145	Buffalo rumen
SRR2090129	0.666967	10	45.3094	marine sediment; USA: Gulf of Mexico
SRR5327054	1.0982	88	46.0577	soil metagenome; Canada: Axel Heiberg Island, Nunavut
SRR2090132	0.704209	14	46.0625	marine sediment; USA: Gulf of Mexico
SRR5327055	1.0982	93	46.2478	soil metagenome; Canada: Axel Heiberg Island, Nunavut
SRR5327053	1.0982	89	46.4501	soil metagenome; Canada: Axel Heiberg Island, Nunavut
ERR187442	0.694923	17	46.472	buffalo rumen
SRR5327044	1.20578	114	46.9668	soil metagenome; Canada: Axel Heiberg Island, Nunavut
SRR2090126	0.709011	10	47.1813	marine sediment; USA: Gulf of Mexico
SRR2090128	0.725389	12	47.4713	marine sediment; USA: Gulf of Mexico
SRR2090131	0.744522	12	48.3146	marine sediment; USA: Gulf of Mexico
SRR5327031	1.25016	122	48.6217	soil metagenome; Canada: Axel Heiberg Island, Nunavut
SRR2090059	0.740891	8	49.4211	soil metagenome; Canada: Axel Heiberg Island, Nunavut
SRR2090062	0.753199	11	49.6819	sea water; USA: Gulf of Mexico
SRR5326991	1.43184	117	49.9598	sea water; USA: Gulf of Mexico
